# Supplementary material for: The “Healthcare Workers’ Wellbeing [Benessere Operatori]” Project: A Longitudinal Evaluation of Psychological Responses of Italian Healthcare Workers during the COVID-19 Pandemic
Source: J Clin Med. 2022 Apr 21;11(9):2317. doi: 10.3390/jcm11092317 (PMC9103992; doi:10.3390/jcm11092317)
Supplement: Supplementary file 1 [file jcm-11-02317-s001.zip]

Archive with 1 entries (1 files):
- jcm-1661569-supplementary.pdf
